# Supplementary material for: Efficacy and Safety of Infliximab and Vedolizumab Maintenance Therapy in Patients with Crohn’s Disease and Ulcerative Colitis: A Systematic Review and Meta-Analysis
Source: J Clin Med. 2025 Jun 21;14(13):4419. doi: 10.3390/jcm14134419 (PMC12249907; doi:10.3390/jcm14134419)
Supplement: Supplementary file 1 [file jcm-14-04419-s001.zip]

Archive with 1 entries (1 files):
- jcm-3662334-supplementary.pdf
